# Supplementary material for: Antibody Avidity Maturation Following Booster Vaccination with an Intranasal Adenovirus Salnavac Vaccine
Source: Vaccines (Basel). 2024 Dec 2;12(12):1362. doi: 10.3390/vaccines12121362 (PMC11680177; doi:10.3390/vaccines12121362)
Supplement: Supplementary file 1 [file vaccines-12-01362-s001.zip]

Archive with 1 entries (1 files):
- vaccines-3282083-supplementary.pdf
